# Supplementary material for: Persistent Post-COVID-19 Syndrome in Hemodialyzed Patients—A Longitudinal Cohort Study from the North of Poland
Source: J Clin Med. 2021 Sep 28;10(19):4451. doi: 10.3390/jcm10194451 (PMC8509624; doi:10.3390/jcm10194451)
Supplement: Supplementary file 1 [file jcm-10-04451-s001.zip]

Archive with 1 entries (1 files):
- jcm-1355201-supplementary.pdf
